# Supplementary material for: Synergistic Antifungal Activity of Berberine Derivative B-7b and Fluconazole
Source: PLoS One. 2015 May 19;10(5):e0126393. doi: 10.1371/journal.pone.0126393 (PMC4438075; doi:10.1371/journal.pone.0126393)
Supplement: S1 Table — (XLSX) [file pone.0126393.s002.xlsx]

## Sheet: Table S1
Table S1. Number of different protein identifiers in pairwise comparisons (fold change ≥4)
Differential protein identifiers	FLC alone versus Control	FLC+B-7b versus Control	FLC+B-7b versus FLC alone
Up	131	163	100
Down	55	90	56
