# Supplementary material for: Synergistic Antifungal Activity of Berberine Derivative B-7b and Fluconazole
Source: PLoS One. 2015 May 19;10(5):e0126393. doi: 10.1371/journal.pone.0126393 (PMC4438075; doi:10.1371/journal.pone.0126393)
Supplement: S2 Table — (XLSX) [file pone.0126393.s003.xlsx]

## Sheet:  FLC alone versus Control
Significantly enriched gene ontology (GO) terms in FLC alone versus Control (p＜0.05)
Category	GO terms	counts	P value
Biological Process	GO:0006091~generation of precursor metabolites and energy	21	1.5208e-09
	GO:0055114~oxidation reduction	37	4.04301e-09
	GO:0019318~hexose metabolic process	12	1.16849e-05
	GO:0005996~monosaccharide metabolic process	12	2.08813e-05
	GO:0019725~cellular homeostasis	8	0.00036822
	GO:0045454~cell redox homeostasis	8	0.00036822
	GO:0006084~acetyl-CoA metabolic process	7	0.000549456
	GO:0042592~homeostatic process	8	0.000554181
	GO:0015980~energy derivation by oxidation of organic compounds	8	0.000965674
	GO:0006006~glucose metabolic process	8	0.00114642
	GO:0046365~monosaccharide catabolic process	7	0.00230976
	GO:0019320~hexose catabolic process	7	0.00230976
	GO:0006007~glucose catabolic process	7	0.00230976
	GO:0009109~coenzyme catabolic process	6	0.00317551
	GO:0006099~tricarboxylic acid cycle	6	0.00317551
	GO:0046356~acetyl-CoA catabolic process	6	0.00317551
	GO:0022900~electron transport chain	6	0.00317551
	GO:0009060~aerobic respiration	6	0.00317551
	GO:0045333~cellular respiration	7	0.0037702
	GO:0051187~cofactor catabolic process	6	0.00386658
	GO:0006096~glycolysis	6	0.00386658
	GO:0046164~alcohol catabolic process	7	0.00438303
	GO:0044275~cellular carbohydrate catabolic process	7	0.00438303
	GO:0046394~carboxylic acid biosynthetic process	12	0.00794613
	GO:0016053~organic acid biosynthetic process	12	0.00794613
	GO:0051186~cofactor metabolic process	12	0.00912233
	GO:0016052~carbohydrate catabolic process	7	0.0109082
	GO:0008610~lipid biosynthetic process	9	0.0111167
	GO:0006732~coenzyme metabolic process	10	0.0151304
	GO:0006119~oxidative phosphorylation	6	0.0155418
	GO:0006633~fatty acid biosynthetic process	5	0.0186744
	GO:0044271~nitrogen compound biosynthetic process	17	0.0202654
	GO:0015985~energy coupled proton transport, down electrochemical gradient	5	0.0248696
	GO:0034220~ion transmembrane transport	5	0.0248696
	GO:0015986~ATP synthesis coupled proton transport	5	0.0248696
	GO:0006818~hydrogen transport	5	0.0283802
	GO:0015992~proton transport	5	0.0283802
	GO:0006631~fatty acid metabolic process	5	0.0362466
Cellular Component	GO:0071944~cell periphery	46	4.87e-13
	GO:0005886~plasma membrane	32	2.85e-09
	GO:0005618~cell wall	17	9.84e-08
	GO:0009277~fungal-type cell wall	17	9.84e-08
	GO:0030312~external encapsulating structure	17	1.25e-07
	GO:0030445~yeast-form cell wall	9	1.26e-06
	GO:0030446~hyphal cell wall	10	3.3e-06
	GO:0005743~mitochondrial inner membrane	9	0.0110042
	GO:0019866~organelle inner membrane	9	0.0126604
	GO:0031966~mitochondrial membrane	10	0.01306
	GO:0016469~proton-transporting two-sector ATPase complex	5	0.0150829
	GO:0044429~mitochondrial part	11	0.0188066
	GO:0005740~mitochondrial envelope	10	0.025712
	GO:0005739~mitochondrion	13	0.0262349
	GO:0031967~organelle envelope	11	0.0414252
	GO:0031975~envelope	11	0.0414252
Molecular Function	GO:0048037~cofactor binding	35	3.08547e-10
	GO:0050662~coenzyme binding	24	7.74975e-07
	GO:0019842~vitamin binding	14	3.06562e-05
	GO:0009055~electron carrier activity	17	0.000174297
	GO:0016651~oxidoreductase activity, acting on NADH or NADPH	8	0.000242798
	GO:0030170~pyridoxal phosphate binding	11	0.000261126
	GO:0070279~vitamin B6 binding	11	0.000261126
	GO:0051287~NAD or NADH binding	9	0.000583431
	GO:0015078~hydrogen ion transmembrane transporter activity	8	0.000907449
	GO:0015077~monovalent inorganic cation transmembrane transporter activity	8	0.0012483
	GO:0008238~exopeptidase activity	6	0.00190659
	GO:0022890~inorganic cation transmembrane transporter activity	8	0.00721328
	GO:0008233~peptidase activity	12	0.0425547

## Sheet: FLC+B-7b versus Control
Significantly enriched gene ontology (GO) terms in FLC+B-7b versus Control (p＜0.05)
Category	GO terms	counts	P value
Biological Process	GO:0006091~generation of precursor metabolites and energy	26	9.54127e-12
	GO:0055114~oxidation reduction	42	7.89585e-09
	GO:0006084~acetyl-CoA metabolic process	11	2.88453e-07
	GO:0045333~cellular respiration	12	1.44184e-06
	GO:0009060~aerobic respiration	10	2.21713e-06
	GO:0006099~tricarboxylic acid cycle	10	2.21713e-06
	GO:0009109~coenzyme catabolic process	10	2.21713e-06
	GO:0046356~acetyl-CoA catabolic process	10	2.21713e-06
	GO:0015980~energy derivation by oxidation of organic compounds	12	2.73753e-06
	GO:0051187~cofactor catabolic process	10	3.37433e-06
	GO:0022900~electron transport chain	8	0.000202722
	GO:0006732~coenzyme metabolic process	15	0.000291568
	GO:0034637~cellular carbohydrate biosynthetic process	7	0.000340346
	GO:0051186~cofactor metabolic process	16	0.00102679
	GO:0006633~fatty acid biosynthetic process	7	0.00145521
	GO:0016051~carbohydrate biosynthetic process	7	0.00145521
	GO:0006631~fatty acid metabolic process	7	0.00427516
	GO:0008610~lipid biosynthetic process	11	0.0047306
	GO:0019318~hexose metabolic process	9	0.00760402
	GO:0006096~glycolysis	6	0.0102287
	GO:0005996~monosaccharide metabolic process	9	0.0107327
	GO:0046394~carboxylic acid biosynthetic process	13	0.0167241
	GO:0016053~organic acid biosynthetic process	13	0.0167241
	GO:0006006~glucose metabolic process	7	0.017203
	GO:0045454~cell redox homeostasis	6	0.0295898
	GO:0006007~glucose catabolic process	6	0.0295898
	GO:0019320~hexose catabolic process	6	0.0295898
	GO:0046365~monosaccharide catabolic process	6	0.0295898
	GO:0019725~cellular homeostasis	6	0.0295898
	GO:0006119~oxidative phosphorylation	6	0.037708
	GO:0042592~homeostatic process	6	0.037708
	GO:0009064~glutamine family amino acid metabolic process	5	0.0452403
	GO:0044275~cellular carbohydrate catabolic process	6	0.0470696
	GO:0046164~alcohol catabolic process	6	0.0470696
Cellular Component	GO:0005759~mitochondrial matrix	6	0.000569277
	GO:0031980~mitochondrial lumen	6	0.000569277
	GO:0044429~mitochondrial part	17	0.00221023
	GO:0005739~mitochondrion	19	0.0101794
	GO:0005840~ribosome	12	0.0219707
Molecular Function	GO:0048037~cofactor binding	37	2.00293e-08
	GO:0051287~NAD or NADH binding	14	4.75971e-07
	GO:0050662~coenzyme binding	27	1.52051e-06
	GO:0016651~oxidoreductase activity, acting on NADH or NADPH	11	2.79517e-06
	GO:0004180~carboxypeptidase activity	6	4.67114e-05
	GO:0008238~exopeptidase activity	8	0.000104183
	GO:0009055~electron carrier activity	19	0.000331025
	GO:0015078~hydrogen ion transmembrane transporter activity	8	0.00368639
	GO:0015077~monovalent inorganic cation transmembrane transporter activity	8	0.00496898
	GO:0003735~structural constituent of ribosome	12	0.0071928
	GO:0005198~structural molecule activity	13	0.00889155
	GO:0043492~ATPase activity, coupled to movement of substances	9	0.0107271
	GO:0042626~ATPase activity, coupled to transmembrane movement of substances	9	0.0107271
	GO:0019842~vitamin binding	11	0.0121048
	GO:0016820~hydrolase activity, acting on acid anhydrides, catalyzing transmembrane movement of substances	9	0.0131284
	GO:0016209~antioxidant activity	5	0.0204257
	GO:0015399~primary active transmembrane transporter activity	9	0.0208258
	GO:0015405~P-P-bond-hydrolysis-driven transmembrane transporter activity	9	0.0208258
	GO:0022890~inorganic cation transmembrane transporter activity	8	0.0249601
	GO:0000287~magnesium ion binding	9	0.033754
	GO:0000166~nucleotide binding	60	0.0446268

## Sheet: FLC+B-7b versus FLC alone
Significantly enriched gene ontology (GO) terms in FLC+B-7b versus FLC alone (p＜0.05)
Category	GO terms	counts	P value
Biological Process	GO:0006457~protein folding	5	0.000357269
	GO:0055114~oxidation reduction	11	0.038345
	GO:0016053~organic acid biosynthetic process	6	0.0478077
	GO:0046394~carboxylic acid biosynthetic process	6	0.0478077
	GO:0031349~positive regulation of defense response	5	8.16e-05
Cellular Component	GO:0005886~plasma membrane	29	1.17e-09
	GO:0071944~cell periphery	35	2.29e-09
	GO:0005618~cell wall	14	1.23e-06
	GO:0009277~fungal-type cell wall	14	1.23e-06
	GO:0030312~external encapsulating structure	14	1.49e-06
	GO:0005575~cellular_component	123	8.65e-06
	GO:0030446~hyphal cell wall	8	3.93e-05
	GO:0016020~membrane	40	6.55e-05
	GO:0030445~yeast-form cell wall	6	0.000275
	GO:0009986~cell surface	14	0.000298
	GO:0031966~mitochondrial membrane	7	0.0423
Molecular Function	GO:0003755~peptidyl-prolyl cis-trans isomerase activity	6	1.37163e-06
	GO:0016859~cis-trans isomerase activity	6	1.37163e-06
	GO:0016491~oxidoreductase activity	19	0.021
